# Supplementary material for: The Multi-allelic Genetic Architecture of a Variance-Heterogeneity Locus for Molybdenum Concentration in Leaves Acts as a Source of Unexplained Additive Genetic Variance
Source: PLoS Genet. 2015 Nov 23;11(11):e1005648. doi: 10.1371/journal.pgen.1005648 (PMC4657900; doi:10.1371/journal.pgen.1005648)
Supplement: S1 Table — (XLSX) [file pgen.1005648.s005.xlsx]

## Sheet: S1 Table
S1 Table. Accessions phenotyped for molybdenum content
Accession	Alternative ID 1	Alternative ID 2	Replicates
LDV.25	CS76161	116	6
MOG.37	CS76189	242	5
TOU.A1.116	CS76253	282	6
LAC.5	CS76158	96	6
CAM.16	CS76107	23	6
Hi.0	CS76140	8304	6
T620	CS76240	6119	6
T1110	CS76236	6100	6
T1080	CS76235	6098	6
TDr.8	CS76249	6194	6
Can.0	CS76109	8274	6
TOU.E.11	CS76260	366	6
UKSE06.482	CS76289	5245	6
UKSE06.520	CS76290	5264	6
MNF.Che.2	CS76185	1925	6
Bur.0	CS76105	5719	6
Blh.1	CS76098	7034	6
Sparta.1	CS76229	6085	6
Hovdala.2	CS76143	6039	6
Ull3.4	CS76295	6413	6
Rev.2	CS76219	6076	4
Fj_1.2	CS76131	6019	6
Fj_1.5	CS76132	6020	6
Ren.1	CS76218	6959	6
Rmx.A180	CS76220	7525	6
Se.0	CS76226	6961	6
Sq.8	CS76230	6967	6
Ull2.3	CS76293	6973	6
Ull2.5	CS76294	6974	6
Uod.7	CS76296	6976	6
NA	CS76298	7516	6
Wei.0	CS76301	6979	6
Ws.0	CS76303	6980	6
Wt.5	CS76304	6982	6
Yo.0	CS76305	6983	6
Zdr.6	CS76306	6985	6
Pna.17	CS76213	7523	6
Bay.0	CS76094	6899	6
Bor.4	CS76100	6903	6
Br.0	CS76101	6904	6
C24	CS76106	6906	6
Col.0	CS76113	6909	158
Cvi.0	CS76116	6911	159
Est.1	CS76127	6916	6
Fei.0	CS76129	8215	6
Got.7	CS76136	6921	6
Ler.1	CS76164	6932	6
L_v.5	CS76175	6046	6
NFA.8	CS76199	6944	6
RRS.10	CS22689	7515	6
RRS.7	CS28713	7514	6
Shahdara	CS76227	6962	6
Tamm.2	CS76244	6968	6
Ts.1	CS76268	6970	159
Van.0	CS76297	6977	6
Lm.2	CS76173	8329	6
Uk.2	CS28788	7379	6
Co.4	CS28165	7080	6
Lab.5	CS28181	6744	6
Di.1	CS28208	7098	6
Gr.5	CS28326	7158	6
Ha.0	CS28336	7163	6
Hn.0	CS28350	7165	6
Sav.0	CS28725	7340	6
Tscha.1	CS28779	7372	6
Wa.1	CS28804	7394	6
Ws	CS28823	7397	6
TOU.A1.115	CS76252	281	6
Fi.1	CS28252	7139	6
Pn.0	CS28645	7307	6
Sh.0	CS28734	7331	6
Si.0	CS28739	7337	5
Uk.1	CS28787	7378	6
Wc.2	CS28814	7405	6
CAM.61	CS76108	66	6
LDV.58	CS76163	149	6
TOU.A1.62	CS76256	328	6
SLSP.30	CS76228	2274	6
UKID48	CS76273	5753	6
Bg.2	CS76096	6709	6
Aa.0	CS28007	7000	6
Alst.1	CS28013	6989	6
Bsch.0	CS28099	7031	6
Ca.0	CS28128	7062	4
Da(1).12	CS28201	7460	6
Ep.0	CS28236	7123	6
Est.0	CS28243	7128	6
Ge.1	CS28277	7145	6
Gie.0	CS28280	7147	6
Hey.1	CS28344	7166	6
Mh.0	CS28492	7255	6
No.0	CS28564	7275	6
Nw.0	CS28573	7258	6
Pa.2	CS28595	7291	6
Pr.0	CS28651	7310	6
Sapporo.0	CS28724	7330	6
Sei.0	CS28729	7333	6
Wl.0	CS28822	7411	6
MIB.28	CS76183	178	6
TOU.I.17	CS76263	378	6
LI.OF.095	CS76166	8241	6
Alc.0	CS76088	6988	6
NA	CS76093	8256	6
11PNA4.101	CS76084	8796	6
Br_1.6	CS76102	8231	6
Bu.0	CS76103	8271	6
TDr.3	CS76248	6190	6
Cen.0	CS76110	8275	6
Kelsterbach.4	CS76152	8420	6
Dra3.1	CS76117	8283	6
DraII.1	CS76118	8284	6
Duk	CS76124	6008	6
Fj_1.1	CS76130	8422	6
Gd.1	CS76134	8296	6
Ge.0	CS76135	8297	6
Gr.1	CS76137	8300	6
Hod	CS76141	8235	6
Hov4.1	CS76142	8306	6
Hs.0	CS76145	8310	6
HSm	CS76146	8236	6
In.0	CS76147	8311	6
Ka.0	CS76149	8314	6
K_ln	CS76155	8239	6
Kulturen.1	CS76156	8240	6
Lc.0	CS76159	8323	6
Liarum	CS76167	8242	6
Lip.0	CS76168	8325	6
Lis.1	CS76169	8326	6
Lis.2	CS76170	8222	6
Lisse	CS76171	8430	6
Lom1.1	CS76174	6042	6
Lund	CS76178	8335	6
Na.1	CS76195	8343	6
NA	CS76201	6074	6
Ost.0	CS76202	8351	6
Pa.1	CS76204	8353	6
Per.1	CS76210	8354	6
Petergof	CS76211	7296	6
Rak.2	CS76217	8365	6
Rsch.4	CS76222	8374	6
Sanna.2	CS76223	8376	6
Sap.0	CS76224	8378	6
Sav.0	CS76225	8412	6
St.0	CS76231	8387	6
Ta.0	CS76242	8389	6
Tottarp.2	CS76251	6243	6
PHW.36	CS28636	7507	6
Sp.0	CS28743	7343	6
DraIV.6.35	CS76123	6005	6
UKID22	CS76271	5729	6
UKNW06.059	CS76275	5380	6
UKNW06.060	CS76276	5381	6
UKNW06.386	CS76277	5565	6
Be.1	CS28063	7011	6
Kl.5	CS28394	7199	6
Li.3	CS28454	7224	6
Ob.1	CS28580	7277	6
PHW.20	CS28620	7490	6
PHW.22	CS28622	7492	6
Pla.0	CS28640	7300	6
Pog.0	CS28650	7306	6
Wt.3	CS28833	7408	6
Zu.1	CS28847	7418	6
DraIV.1.5	CS76120	5887	6
DraIV.6.16	CS76122	5987	6
MIB.22	CS76182	173	6
TOU.A1.96	CS76258	357	6
PAR.3	CS76205	258	6
TOU.H.13	CS76262	374	6
LAC.3	CS76157	94	6
MNF.Pot.48	CS76187	1859	6
TDr.1	CS76245	6188	6
UKSE06.429	CS76287	5207	2
ZdrI.2.24	CS76307	6448	6
Ba.1	CS28053	7014	6
Blh.2	CS28090	7035	6
Knox.11	CS28407	6810	6
PHW.28	CS28628	7498	6
PHW.35	CS28635	7506	6
Wag.3	CS28808	7390	6
Ors.2	CS28849	7284	6
Paw.3	CS76208	2150	6
Wil.1	CS76302	100000	6
Ag.0	CS76087	6897	6
An.1	CS76091	6898	6
Bor.1	CS76099	5837	6
CIBC.17	CS76111	6907	6
N13	CS76194	7438	6
Ct.1	CS76114	6910	6
Eden.2	CS76125	6913	6
Edi.0	CS76126	6914	6
Ga.0	CS76133	6919	6
Gy.0	CS76139	8214	6
HR.5	CS76144	6924	6
Kas.2	CS76150	8424	6
Kin.0	CS76153	6926	6
Kno.18	CS76154	6928	6
LL.0	CS76172	6933	6
Lp2.2	CS76176	7520	6
Lp2.6	CS76177	7521	6
Lz.0	CS76179	6936	6
Mr.0	CS76190	7522	6
Mrk.0	CS76191	6937	6
Mt.0	CS76192	6939	6
Mz.0	CS76193	6940	6
Nd.1	CS76197	6942	6
NFA.10	CS76198	6943	6
Oy.0	CS76203	6946	6
Pro.0	CS76214	8213	6
Pu2.23	CS76215	6951	6
Ra.0	CS76216	6958	6
Bla.1	CS76097	7015	5
Cha.0	CS28133	7069	6
PHW.31	CS28631	7502	6
Sei.0	CS28732	7344	6
Ste.0	CS28750	7346	6
Tsu.0	CS28780	7373	6
Ven.1	CS28800	7384	6
CUR.3	CS76115	81	6
TOU.H.12	CS76261	373	6
TOU.J.3	CS76266	383	6
MNF.Pot.68	CS76188	1867	6
Belmonte.4.94	CS76095	957	6
An.2	CS28017	6996	6
Benk.1	CS28064	7008	6
CIBC4	CS28141	6729	6
Com.1	CS28193	7092	6
Hh.0	CS28345	7169	6
Je.0	CS28364	7181	6
Mc.0	CS28490	7252	6
N4	CS28510	7446	6
Nok.1	CS28568	7270	6
PHW.14	CS28614	7483	6
Rhen.1	CS28685	7316	6
Ty.0	CS28786	7351	6
Wag.4	CS28809	7391	6
ALL1.2	CS76089	1	6
VOU.2	CS76300	392	6
TOU.I.2	CS76264	379	6
TOU.I.6	CS76265	380	6
ROM.1	CS76221	267	6
Map.42	CS76180	2057	6
UKID37	CS76272	5742	5
UKSE06.192	CS76281	5056	6
UKSE06.278	CS76283	5122	6
UKSE06.349	CS76284	5158	6
App1.16	CS76092	5832	6
Ann.1	CS28049	6994	6
Baa.1	CS28054	7002	6
Boot.1	CS28091	7026	6
CIBC5	CS28142	6730	6
Cit.0	CS28158	7075	6
Es.0	CS28241	7126	6
Li.5:2	CS28457	7227	6
Li.6	CS28459	7229	6
N7	CS28513	7449	6
NFC20	CS28550	6847	6
PUZ24	CS28663	6953	6
Rou.0	CS28692	7320	6
Ting.1	CS28759	7354	6
ALL1.3	CS76090	2	6
TOU.K.3	CS76267	386	6
KBS.Mac.8	CS76151	1716	6
MNF.Jac.32	CS76186	1967	6
UKID80	CS76274	5785	6
UKSW06.202	CS76292	4802	6
UKSE06.272	CS76282	5116	5
UKSE06.414	CS76286	5202	6
Chat.1	CS28135	7071	6
Co.2	CS28163	7078	6
Da.0	CS28200	7094	6
Ga.2	CS28274	7141	6
Gel.1	CS28279	7143	6
GÌ¦.0	CS28282	7151	6
NA	CS28332	7150	6
Jl.3	CS28369	7424	6
Jm.1	CS28373	7178	6
Kelsterbach.2	CS28382	7188	6
Kr.0	CS28419	7201	6
Kro.0	CS28420	7206	6
Krot.2	CS28423	7205	6
Li.7	CS28461	7231	6
Mnz.0	CS28495	7244	6
Nw.2	CS28575	7260	6
Nz1	CS28578	7263	6
Old.1	CS28583	7280	6
Or.0	CS28587	7282	6
S96	CS28720	7472	6
Utrecht	CS28795	7382	6
Wag.5	CS28810	7392	6
WAR	CS28812	7477	6
11ME1.32	CS76083	8610	6
328PNA054	CS76085	8692	6
CIBC2	CS28140	6727	6
Dra.2	CS28214	7105	6
PHW.10	CS28610	7479	6
PHW.13	CS28613	7482	6
PHW.33	CS28633	7504	6
PHW.37	CS28637	7508	6
Tiv.1	CS28760	7355	6
DraIV.1.14	CS76119	5896	6
MIB.15	CS76181	166	6
MIB.84	CS76184	223	6
LDV.34	CS76162	126	6
VOU.1	CS76299	390	6
TOU.A1.43	CS76255	321	6
PAR.4	CS76206	259	6
TOU.C.3	CS76259	362	6
PAR.5	CS76207	260	6
JEA	CS76148	91	6
Lill_.1	CS76165	641	6
UKSE06.351	CS76285	5160	6
UKSE06.466	CS76288	5232	6
UKNW06.436	CS76278	5606	6
UKNW06.460	CS76279	5628	6
Bs.2	CS28097	7004	6
Db.0	CS28202	7100	6
Do.0	CS28210	7102	6
Ede.1	CS28217	7110	6
Fr.4	CS28268	7135	6
Kn.0	CS28395	7186	6
Nc.1	CS28527	7430	5
Pent.1	CS76209	2187	6
T1040	CS76233	6094	6
T1060	CS76234	6096	6
T510	CS76238	6109	6
T540	CS76239	6112	6
T690	CS76241	6124	5
NA	CS76243	6169	6
TDr.17	CS76246	6202	6
TDr.18	CS76247	6203	6
Tomegap.2	CS76250	6242	6
UduI.1.34	CS76269	6318	6
Amel.1	CS28014	6990	6
Ang.0	CS28018	6992	6
Ste.3	CS76232	2290	6
UKID101	CS76270	5805	6
UKSE06.062	CS76280	4997	6
UKSE06.628	CS76291	5341	5
ZdrI.2.25	CS76308	6449	6
