# Supplementary material for: The Multi-allelic Genetic Architecture of a Variance-Heterogeneity Locus for Molybdenum Concentration in Leaves Acts as a Source of Unexplained Additive Genetic Variance
Source: PLoS Genet. 2015 Nov 23;11(11):e1005648. doi: 10.1371/journal.pgen.1005648 (PMC4657900; doi:10.1371/journal.pgen.1005648)
Supplement: S2 Table — (XLSX) [file pgen.1005648.s006.xlsx]

## Sheet: S2 Table
S2 Table. Structural polymorphisms in MOT1 promoter region
Type	Length (bp)	Position1
Insertion	14	10936794
Insertion	39	10936780
Duplication	326	10934983
Duplication	322	10934945
Duplication	53	10934564
Duplication	49	10935270
1Location (bp) on Chromosome 2, TAIR10 assembly
