# Supplementary material for: The Multi-allelic Genetic Architecture of a Variance-Heterogeneity Locus for Molybdenum Concentration in Leaves Acts as a Source of Unexplained Additive Genetic Variance
Source: PLoS Genet. 2015 Nov 23;11(11):e1005648. doi: 10.1371/journal.pgen.1005648 (PMC4657900; doi:10.1371/journal.pgen.1005648)
Supplement: S3 Table — (XLSX) [file pgen.1005648.s007.xlsx]

## Sheet: S3 Table
S3 Table. Summary statistics and qRT-PCR data to estimate expression of MOT1 in accessions carrying either DUP326 or DEL53
Accession	Tissue	ΔΔCt	Fold change	p (t-test)1	p (Fisher)2		Ct3
							AccessionMOT1													AccessionReference													Col-0MOT1													Col-0Reference
DUP326
Lillo-1	Root	-3.50864	11.3817	2.04392e-06	2.04392e-06		22.2649	22.6539	22.1222											23.3856	23.3322	23.0586											26.6107	26.8712	26.9543	25.9822	25.8223	25.7322	27.145	26.9725	26.9094	26.1735	25.9333	25.9749		24.2214	24.07	24.2191	23.5896
UKSE06-429	Root	-1.7641	3.39663	4.84466e-09	4.84466e-09		24.3732	23.9423	23.8657	24.1958	23.8136	23.7502	24.5499	24.4126	24.6671					24.7221	24.9617	24.8417	24.8365	25.2004	24.9855	24.9736	25.0522	25.0126					26.5481	26.2665	26.4112	26.2893	26.0262	26.067	25.8301	25.7209	25.6411					25.0196	25.2665	25.203	24.9664
Cam-16	Root	-1.47068	2.77153	5.56626e-08	2.52695e-23		25.744	26.3288	26.4034	26.6089	26.5797	26.8126	26.0249	25.9001	26.3731					24.6756	25.2317	25.1218	26.438	26.4566	26.4023	26.1371	25.6078	25.9468					27.758	27.8585	27.9122	27.3098	27.8245	27.6426	27.5245	27.9143	28.2489					25.246	26.6048	26.1485	25.3173
	Root	-2.43299	5.40011	5.77388e-09			23.9498	23.5145	23.0561	23.4688	23.2456	23.0216	23.7813	23.6285	23.2958					24.8414	24.8913	24.6601	24.8721	24.7428	24.5173	24.4367	24.2535	24.103					26.5126	26.4403	26.5381	26.9587	26.6862	26.4525	25.9513	25.6108	25.5612					25.4899	25.2992	25.2438	24.9042
	Root	-3.12704	8.73643	7.86258e-08			25.0837	25.3683	25.1945	24.1023	24.2768	24.3677	23.28	23.6662	23.8207					22.2178	22.3348	22.4454	21.5574	21.7424	21.8645	20.9604	21.4876	21.6122					26.6697	26.4896	26.3295	28.014	27.5617	27.5294	26.5135	26.0895	26.1409					20.7823	20.9516	20.9745	21.6563
RMXA180	Root	-2.64915	6.27299	1.39969e-09			23.9747	23.8215	24.0249	23.2787	23.0169	23.2975	23.0953	22.8034	23.0815					24.3636	24.3576	24.289	23.5901	23.5373	23.5407	23.824	23.9563	23.7526					26.2812	26.9584	25.8616	25.9668	26.6144	25.5764	25.9111	25.8257	25.6287					24.1731	24.0647	23.4486	23.9243
Ull25	Root	-1.42326	2.6819	4.07928e-06	1.05169e-11		27.0735	26.9376	27.0942	26.5319	26.0177	26.3267	26.7354	26.9527	26.7221					26.9516	27.1737	27.0833	25.875	26.3654	26.2224	27.1668	27.4832	27.3392					26.5126	26.4403	26.5381	26.9587	26.6862	26.4525	25.9513	25.6108	25.5612					25.4899	25.2992	25.2438	24.9042
	Root	-2.13812	4.40189	2.57812e-06			26.9712	26.9009	26.8685	27.3717	26.996	26.7711	27.9336	27.9282	27.9041					23.3738	23.3773	23.2761	22.8042	22.6255	22.5742	25.4767	25.1412	25.1584					26.6697	26.4896	26.3295	28.014	27.5617	27.5294	26.5135	26.0895	26.1409					20.7823	20.9516	20.9745	21.6563
PNA054	Root	-0.434265	1.35122	0.0634087	0.00219472		28.541	28.5195	28.3967	27.9869	27.7677	27.8764								27.6114	27.8098	27.8743	26.8358	26.9211	26.9478								26.5126	26.4403	26.5381	26.9587	26.6862	26.4525	25.9513	25.6108	25.5612					25.4899	25.2992	25.2438	24.9042
	Root	-1.58425	2.99853	0.0346122			29.1492	29.099	28.976	31.3153	31.3505	31.1869	27.8402	27.1668	26.458					24.7625	24.9501	24.8222	27.2172	26.9581	26.9529	23.3617	23.3518	23.3429					26.6697	26.4896	26.3295	28.014	27.5617	27.5294	26.5135	26.0895	26.1409					20.7823	20.9516	20.9745	21.6563
DEL53
Omo2-1	Root	1.44914	0.36624	0.000262173	2.05654e-10		30.8616	30.5354	30.6191	29.2373	29.6171	29.2883	30.4223	30.4253	30.3996	31.3817	31.9263	31.5008		24.1833	24.253	24.343	21.9174	22.3676	22.4429	22.7205	22.8957	23.0903	23.7947	23.828	24.1116		26.9309	26.7381	26.66	27.9659	27.87	27.6928	26.4988	26.4009	26.4238					20.2198	21.4557	21.0928	20.937
	Root	1.83967	0.279386	2.74062e-05			28.6717	28.8489	28.7986	29.2471	29.4917	29.3428	30.3587	30.4146	30.6227					26.3205	26.3071	26.1622	26.8881	26.874	26.9462	27.6529	27.7144	27.7206					26.0789	26.059	26.3522	25.2553	25.22	25.8877	25.2954	25.5804	25.6451					25.2978	25.3484	25.4839	24.5551
	Root	1.74045	0.299277	0.028622			28.7281	28.9959	28.928	29.7817	29.9716	29.9551	31.2915	31.3263	31.2852					22.1698	22.1072	21.9795	22.874	22.8869	22.7493	23.8409	23.8498	23.7887					29.9787	29.8079	29.8206	27.2167	27.4887	27.3372								24.5442	24.9824	24.796	21.4936
T1110	Root	0.629033	0.64661	0.0239443	7.4399e-09		29.2274	29.15	29.0003	28.9742	29.286	29.1519	28.3061	28.4643	28.6124					22.2818	23.2162	22.9409	22.6659	22.8541	22.8852	21.9482	21.8445	22.2167					26.9309	26.7381	26.66	27.9659	27.87	27.6928	26.4988	26.4009	26.4238					20.2198	21.4557	21.0928	20.937
	Root	1.22656	0.427334	3.973e-06			28.1984	28.0767	27.7037	28.3609	28.2538	27.846	28.6368	28.7251	28.0933					26.2279	26.5139	26.3089	26.3989	26.6159	26.5248	25.6049	26.2646	25.7422					26.0789	26.059	26.3522	25.2553	25.22	25.8877	25.2954	25.5804	25.6451					25.2978	25.3484	25.4839	24.5551
	Root	1.24932	0.420647	0.0782072			28.9642	28.9301	29.0172	28.8508	29.2221	29.1161	29.1366	29.4921	29.3237					22.6511	22.94	22.4432	22.4133	23.0175	21.8004	22.2001							29.9787	29.8079	29.8206	27.2167	27.4887	27.3372								24.5442	24.9824	24.796	21.4936
Paw3	Root	1.99811	0.250327	2.36047e-06	2.5025e-15		29.281	29.4983	29.8849	29.7616	29.4127	30.3907	29.3231	29.3997	29.6721					21.085	21.1361	21.684	21.9573	22.0883	22.3764	22.1427	22.2871	22.2262					26.9309	26.7381	26.66	27.9659	27.87	27.6928	26.4988	26.4009	26.4238					20.2198	21.4557	21.0928	20.937
	Root	1.7789	0.291405	5.92224e-08			28.982	28.9051	28.5254	28.7085	28.8243	27.9324	28.2732	28.4108	27.9834					26.3992	26.6435	26.6399	25.5917	26.1368	26.0481	25.1715	25.7361	25.5146					26.0789	26.059	26.3522	25.2553	25.22	25.8877	25.2954	25.5804	25.6451					25.2978	25.3484	25.4839	24.5551
	Root	1.93646	0.261256	0.0179015			29.4437	30.1031	29.9233	28.8553	29.0701	29.2413	29.3722	29.5344	29.8014	29.1088	29.0527	29.1027		22.7754	22.6427	21.494	21.3567	21.3805	22.2825	22.1402	22.2913	22.1287	22.2068	22.1266			29.9787	29.8079	29.8206	27.2167	27.4887	27.3372								24.5442	24.9824	24.796	21.4936
Zdr-6	Root	0.882028	0.542604	0.00251829	0.00251829		27.106	26.9119	26.8239	27.221	27.143	26.9253	26.7525	26.9793	26.3892					23.6774	23.7934	23.906	23.7868	23.8114	24.0253	23.913	24.1244	23.7902					27.015	26.5237	26.0778	26.1232	25.5552	25.1041	25.6519	25.5816	25.2031					24.1016	24.2883	23.8042	23.3603
Ler-1	Root	-0.161241	1.11825	0.490024	0.490024		25.5908	24.9454	24.9525	25.6232	25.022	25.1234	25.3688	25.0601	25.0765					22.8962	23.5391	22.7269	23.3603	23.4164	22.9203	23.4724	23.5053	22.8908					27.015	26.5237	26.0778	26.1232	25.5552	25.1041	25.6519	25.5816	25.2031					24.1016	24.2883	23.8042	23.3603
1P-value from two-sided t-test for different expression to Col-0
2P-value from Fishers method combining p-values across all biological replicates for an accession
3Ct values for individual technical replicates for the tested natural accession and the Col-0 wild-type control from the same qRTPCR run. Values are provided for MOT1 and the reference gene used (UBQ10 or PP2A).
[truncated: 8 more columns]
