# Supplementary material for: The Multi-allelic Genetic Architecture of a Variance-Heterogeneity Locus for Molybdenum Concentration in Leaves Acts as a Source of Unexplained Additive Genetic Variance
Source: PLoS Genet. 2015 Nov 23;11(11):e1005648. doi: 10.1371/journal.pgen.1005648 (PMC4657900; doi:10.1371/journal.pgen.1005648)
Supplement: S4 Table — (XLSX) [file pgen.1005648.s008.xlsx]

## Sheet: S4 Table
S4 Table. Tested T-DNA insertion lines
Line	Tissue	ATG Number(s)	Plant Type	Structure	Mo1	Reference Mo2	P-value3
SAIL_692_D09_homo	Leaves	AT2G25630	TDNA KO	homozygous	22.5	30.4	0.1978
SALK_025694_homo	Leaves	AT2G25640	TDNA KO	homozygous	44.6	30.4	0.1782
SALK_014065_homo	Leaves	AT2G25670	TDNA KO	homozygous	22.4	30.4	0.2415
SALK_118311_homo	Leaves	AT2G25680	TDNA KO	homozygous	6.2	24.1	0.00183
SALK_145649	Leaves	AT2G26970	TDNA KO	segregating	12.4	24.1	0.16
GK-350E02.03	Leaves	AT2G26975	TDNA KO	segregating	5.4	10.6	0.2913
GK-350E02.04	Leaves	AT2G26975	TDNA KO	segregating	9.9	10.6	0.8874
GK-350E02.05	Leaves	AT2G26975	TDNA KO	segregating	6.7	10.6	0.5899
GK-350E02.06	Leaves	AT2G26975	TDNA KO	segregating	2.8	10.6	0.09084
GK-350E02.07	Leaves	AT2G26975	TDNA KO	segregating	7.4	10.6	0.6707
GK-350E02.09	Leaves	AT2G26975	TDNA KO	segregating	8.9	10.6	1
GK-350E02.10	Leaves	AT2G26975	TDNA KO	segregating	6.7	10.6	0.6707
GK-350E02.11	Leaves	AT2G26975	TDNA KO	segregating	0.6	4.4	0.007184
SAIL_762_C10	Leaves	AT2G26990	TDNA KO	segregating	1.3	4.4	0.2189
SAIL_904_G09	Leaves	AT2G27000	TDNA KO	homozygous	1.4	4.4	0.4428
SAIL_173_E08	Leaves	AT2G27010	TDNA KO	segregating	1.4	4.4	0.2189
SAIL_760_D06_homo	Leaves	AT2G27020	TDNA KO	homozygous	17.9	36.3	0.1782
SALK_138758_homo	Leaves	AT2G27020;AT2G27030	TDNA KO	homozygous	3.5	36.3	0.01357
SALK_101991_homo	Leaves	AT2G27035	TDNA KO	homozygous	21.5	36.3	0.1782
GK_066H12.01	Leaves	AT2G27040	TDNA KO	segregating	3.1	6.4	0.4396
GK_066H12.05	Leaves	AT2G27040	TDNA KO	segregating	4.7	6.4	0.8201
GK_066H12.06	Leaves	AT2G27040	TDNA KO	segregating	70.8	6.4	0.1813
SALK_049679_homo	Leaves	AT2G27050	TDNA KO	homozygous	16.7	36.3	0.1802
SALK_086912_homo	Leaves	AT2G27060	TDNA KO	homozygous	13.8	36.3	0.16
SALK_042719_homo	Leaves	AT2G27070	TDNA KO	homozygous	23.8	36.3	0.1896
SALK_016726_homo	Leaves	AT2G27080	TDNA KO	homozygous	60.1	36.3	0.7125
SALK_126559_homo	Leaves	AT2G27090	TDNA KO	homozygous	0.9	4.4	0.1037
1Leaf Molybdenum concentration in the tested T-DNA line (µg / g dry weight)
2Leaf Molybdenum concentration in the reference - Col-0 - on the same block as the corresponding T-DNA line (µg / g dry weight)
3P-value from Wilcox rank sum test
