# Supplementary material for: The Multi-allelic Genetic Architecture of a Variance-Heterogeneity Locus for Molybdenum Concentration in Leaves Acts as a Source of Unexplained Additive Genetic Variance
Source: PLoS Genet. 2015 Nov 23;11(11):e1005648. doi: 10.1371/journal.pgen.1005648 (PMC4657900; doi:10.1371/journal.pgen.1005648)
Supplement: S5 Table — (XLSX) [file pgen.1005648.s009.xlsx]

## Sheet: S5 Table
S5 Table. MOT1 promoter polymorphism genotypes for 283 A. thaliana accessions.
Line1	14ins	39ins	49del	326dup	322dup	53del
116	0	0	0	0	0	0
242	0	0	0	0	0	0
282	0	0	0	0	0	0
96	2	2	0	0	2	2
23	2	0	0	2	0	0
8304	0	0	0	0	0	0
6119	0	0	0	0	0	0
6100	0	0	0	0	2	2
6098	0	0	0	0	0	0
6194	2	0	2	0	0	0
8274	0	0	0	0	0	0
366	0	0	0	0	0	0
5245	0	0	0	0	0	0
5264	0	0	0	0	0	0
1925	0	0	0	0	0	0
5719	2	0	0	2	0	0
7034	0	0	0	0	0	0
6085	0	0	2	0	0	0
6039	0	0	0	0	0	0
6413	2	0	2	0	0	0
6076	2	0	2	0	0	0
6959	0	0	0	0	0	0
7525	0	0	0	2	0	0
6961	0	0	0	0	0	0
6967	0	0	0	0	2	0
6973	0	0	0	0	2	0
6974	0	0	0	2	0	0
6976	2	0	2	0	0	0
6980	2	2	0	0	2	2
6982	0	0	0	0	0	0
6983	0	0	0	0	0	0
6985	2	2	0	0	2	2
7523	0	0	0	0	0	0
6899	2	0	2	0	0	0
6903	0	0	0	0	0	0
6904	2	0	0	0	0	0
6906	0	0	0	0	0	0
6909	0	0	0	0	0	0
6911	2	0	0	0	0	0
6916	0	0	0	0	0	0
8215	0	0	0	0	0	0
6921	0	0	0	0	0	0
6932	2	2	0	0	2	2
6944	0	0	0	0	0	0
7514	0	0	0	0	0	0
6962	0	0	0	0	0	0
6968	2	2	2	0	0	0
6970	0	0	0	0	0	0
8329	0	0	0	0	0	0
7379	0	0	0	0	0	0
7098	0	0	0	0	0	0
7158	0	0	0	0	0	0
7163	0	0	0	0	0	0
7165	0	0	0	0	0	0
7340	0	0	0	0	0	0
7372	0	0	0	0	0	0
7397	0	0	0	0	0	0
281	0	0	0	0	0	0
7139	0	0	0	0	0	0
7307	0	0	0	0	0	0
7331	0	0	0	0	0	0
7337	0	0	0	0	0	0
7378	2	2	0	0	2	2
7405	0	0	0	0	0	0
149	0	0	0	0	0	0
328	0	0	0	0	0	0
2274	0	0	0	0	0	0
5753	2	0	0	0	0	0
6709	0	0	0	0	0	0
7000	0	0	0	0	0	0
6989	0	0	0	0	0	0
7031	0	0	0	0	0	0
7062	0	0	0	0	0	0
7460	0	0	0	0	0	0
7123	0	0	0	0	0	0
7128	0	0	0	0	0	0
7145	0	0	0	0	0	0
7166	0	0	0	0	0	0
7255	0	0	0	0	0	0
7275	0	0	0	0	0	0
7258	0	0	0	0	0	0
7291	2	0	0	0	0	0
7310	0	0	0	0	0	0
7330	0	0	0	0	0	0
7411	0	0	0	0	0	0
178	0	0	0	0	0	0
378	0	0	0	0	0	0
8241	0	0	0	0	0	0
6988	2	0	0	0	2	2
8271	0	0	0	0	0	0
6190	0	0	0	0	0	0
8275	0	0	0	0	0	0
8420	0	0	0	0	0	0
8283	0	0	0	0	0	0
8284	2	0	0	0	0	0
8296	0	0	0	0	0	0
8297	0	0	0	0	0	0
8300	2	0	0	0	2	2
8235	0	0	0	0	0	0
8306	0	0	0	0	0	0
8310	0	0	0	0	0	0
8311	0	0	0	0	0	0
8314	2	2	0	0	0	0
8240	0	0	0	0	0	0
8323	0	0	0	0	0	0
8325	2	0	2	0	0	0
8326	0	0	0	0	0	0
8222	2	0	2	0	0	0
8430	0	0	0	0	0	0
6042	0	0	0	0	0	0
8343	0	0	0	0	0	0
8351	0	0	0	0	0	0
8353	0	0	0	0	0	0
8354	0	0	0	0	0	0
7296	0	0	0	0	0	0
8365	0	0	0	0	0	0
8374	0	0	0	0	0	0
8376	2	2	2	0	0	0
8378	0	0	0	0	0	0
8412	0	0	0	0	0	0
8387	0	0	0	0	0	0
8389	0	0	0	0	0	0
6243	0	0	0	0	0	0
7507	0	0	0	0	0	0
7343	0	0	0	0	0	0
5380	0	0	0	0	0	0
5381	0	0	0	0	0	0
5565	2	0	0	0	0	0
7011	0	0	0	0	0	0
7199	0	0	0	0	0	0
7224	0	0	0	0	0	0
7277	0	0	0	0	0	0
7490	0	0	0	0	0	0
7492	0	0	0	0	0	0
7300	0	0	0	0	0	0
7306	0	0	0	0	0	0
7408	0	0	0	0	0	0
7418	0	0	0	0	0	0
173	0	0	0	0	0	0
357	0	0	0	0	0	0
258	0	0	0	0	0	0
374	0	0	0	0	0	0
94	0	0	0	0	0	0
1859	0	0	0	0	0	0
6188	0	0	0	0	0	0
5207	2	0	0	2	0	0
7014	0	0	0	0	0	0
7035	0	0	0	0	0	0
7498	0	0	0	0	0	0
7506	0	0	0	0	0	0
7390	0	0	2	0	0	0
7284	0	0	0	0	0	0
2150	2	2	0	0	2	2
6897	2	0	0	0	0	0
6898	0	0	0	0	0	0
5837	0	0	0	0	0	0
6907	0	0	0	0	0	0
7438	0	0	0	0	0	0
6910	0	0	0	0	0	0
6913	0	0	0	0	0	0
6914	0	0	0	0	0	0
6919	0	0	0	0	0	0
8214	0	0	0	0	0	0
6924	0	0	0	0	0	0
8424	0	0	2	0	0	0
6926	0	0	0	0	0	0
6928	0	0	0	0	0	0
6933	0	0	0	0	0	0
7520	2	2	2	0	0	0
7521	0	0	0	0	0	0
6936	0	0	0	0	0	0
7522	0	0	0	0	0	0
6937	0	0	0	0	0	0
6939	0	0	0	0	0	0
6940	0	0	0	0	0	0
6942	0	0	0	0	0	0
6943	2	0	0	2	0	0
6946	0	0	0	0	0	0
8213	2	0	0	0	0	0
6951	0	0	0	0	0	0
6958	0	0	0	0	0	0
7015	0	0	0	0	0	0
7069	2	2	2	0	0	0
7502	0	0	0	0	0	0
7346	0	0	0	0	0	0
7373	2	0	0	0	0	0
373	0	0	0	0	0	0
383	0	0	0	0	0	0
1867	0	0	0	0	0	0
957	0	0	0	0	0	0
6996	0	0	0	0	0	0
7008	0	0	0	0	0	0
7092	0	0	0	0	0	0
7169	0	0	0	0	0	0
7181	2	2	2	0	0	0
7252	0	0	0	0	0	0
7446	2	2	2	0	0	0
7270	0	0	0	0	0	0
7483	0	0	0	0	0	0
7316	0	0	0	0	0	0
7351	2	2	2	0	0	0
7391	0	0	0	0	0	0
1	0	0	0	0	0	0
392	0	0	0	0	0	0
379	0	0	0	0	0	0
267	0	0	0	0	0	0
2057	0	0	0	0	0	0
5056	0	0	0	0	0	0
5122	0	0	0	0	0	0
5158	0	0	0	0	0	0
5832	2	0	2	0	0	0
7026	2	0	0	0	0	0
7075	2	2	2	0	0	0
7126	2	2	2	0	0	0
7227	0	0	0	0	0	0
7229	2	2	0	0	2	2
7320	0	0	0	0	0	0
7354	0	0	0	2	0	0
2	0	0	0	0	0	0
386	0	0	0	0	0	0
1716	0	0	0	0	0	0
5785	0	0	0	0	0	0
4802	0	0	0	0	0	0
5116	0	0	0	0	0	0
5202	0	0	2	0	0	0
7071	0	0	0	0	0	0
7078	0	0	0	0	0	0
7094	0	0	0	0	0	0
7141	0	0	0	0	0	0
7143	0	0	0	0	0	0
7424	0	0	0	0	0	0
7178	0	0	0	0	0	0
7201	0	0	0	0	0	0
7206	0	0	0	0	0	0
7205	2	2	0	0	2	2
7231	0	0	0	0	0	0
7244	0	0	0	0	0	0
7260	0	0	0	0	0	0
7263	0	0	0	0	0	0
7280	0	0	0	0	2	0
7282	2	2	2	0	0	0
7472	2	2	0	0	2	2
7382	0	0	0	0	0	0
7392	0	0	0	0	0	0
7477	0	0	0	0	0	0
7105	0	0	0	0	0	0
7479	0	0	0	0	0	0
7482	0	0	0	0	0	0
7504	0	0	0	0	0	0
7508	0	0	0	0	0	0
7355	0	0	0	0	0	0
166	0	0	0	0	0	0
223	0	0	0	0	0	0
126	0	0	0	0	0	0
390	0	0	0	0	0	0
321	0	0	2	0	0	0
259	0	0	0	0	0	0
362	0	0	0	0	0	0
260	0	0	0	0	0	0
641	0	0	0	0	0	0
5160	0	0	0	0	0	0
5232	0	0	0	0	0	0
5628	0	0	0	0	0	0
7004	0	0	0	0	0	0
7100	0	0	0	0	0	0
7102	0	0	0	0	0	0
7110	0	0	0	0	0	0
7135	0	0	2	0	0	0
7186	0	0	0	0	0	0
7430	0	0	0	0	0	0
2187	0	0	0	0	0	0
6094	0	0	0	0	0	0
6096	0	0	0	0	0	0
6109	2	0	0	0	0	0
6112	0	0	2	0	0	0
6124	0	0	0	0	2	0
6202	0	0	2	0	0	0
6203	0	0	0	0	0	0
6242	0	0	0	0	0	0
6990	0	0	0	0	0	0
6992	0	0	0	0	0	0
5805	0	0	0	0	0	0
5341	2	0	0	2	0	0
1Alternative ID 2 in Supplementary Table 1
