# Supplementary material for: The Multi-allelic Genetic Architecture of a Variance-Heterogeneity Locus for Molybdenum Concentration in Leaves Acts as a Source of Unexplained Additive Genetic Variance
Source: PLoS Genet. 2015 Nov 23;11(11):e1005648. doi: 10.1371/journal.pgen.1005648 (PMC4657900; doi:10.1371/journal.pgen.1005648)
Supplement: S6 Table — (XLSX) [file pgen.1005648.s010.xlsx]

## Sheet: S6 Table
S6 Table. Primers for genotyping the promoter region of MOT1.
Primer	Primer Sequence
5' Promoter Fw	GGAATTACCACAATCTTGAAACTACATCG
miPromoter2 Rev	GCAGTTGTACCTGACATCGCTGTTTCAC
miPromoter2 Fw	GTGAAACAGCGATGTCAGGTACAACTGC
miPromoter3 Rev	GGACTCAACACTTTGGAGGCATTTACTTC
miPromoter3 Fw	GAAGTAAATGCCTCCAAAGTGTTGAGTCC
miPromoter4 Rev	GGTAGTCTTGAACATTCGGGTT
miPromoter4 Fw	AACCCGAATGTTCAAGACTACC
3'Promoter Rev	TGTTTCTGTTTTGTGGTTTGTATCG
MOT1 Fw	ATGGAGTCTCAGTCTCAGAGAGGTCAA
MOT1 Rev	TCAAGCATGTTCACCGGATTGCGG
